# Supplementary material for: Design and Evaluation of NSAID Derivatives as AKR1C3 Inhibitors for Breast Cancer Treatment through Computer-Aided Drug Design and In Vitro Analysis
Source: Molecules. 2024 Apr 16;29(8):1802. doi: 10.3390/molecules29081802 (PMC11052204; doi:10.3390/molecules29081802)
Supplement: Supplementary file 1 [file molecules-29-01802-s001.zip]

Archive with 1 entries (1 files):
- molecules-2931702-supplementary.pdf
